# Supplementary material for: Bacterial Quorum-Quenching Lactonase Hydrolyzes Fungal Mycotoxin and Reduces Pathogenicity of Penicillium expansum—Suggesting a Mechanism of Bacterial Antagonism
Source: J Fungi (Basel). 2021 Oct 2;7(10):826. doi: 10.3390/jof7100826 (PMC8537011; doi:10.3390/jof7100826)
Supplement: Supplementary file 1 [file jof-07-00826-s001.zip]

Archive with 1 entries (1 files):
- jof-1390238-supplementary.pdf
